# Supplementary material for: Early Age- and Sex-Dependent Regulation of Astrocyte-Mediated Glutamatergic Synapse Elimination in the Rat Prefrontal Cortex: Establishing an Organotypic Brain Slice Culture Investigating Tool
Source: Cells. 2023 Dec 4;12(23):2761. doi: 10.3390/cells12232761 (PMC10705965; doi:10.3390/cells12232761)
Supplement: Supplementary file 1 [file cells-12-02761-s001.zip]

Archive with 1 entries (1 files):
- cells-2710937-supplementary.pdf
